# Supplementary material for: Synergistic Toxicity of Combined Exposure to Acrylamide and Polystyrene Nanoplastics on the Gut–Liver Axis in Mice
Source: Biology (Basel). 2025 May 9;14(5):523. doi: 10.3390/biology14050523 (PMC12109039; doi:10.3390/biology14050523)
Supplement: Supplementary file 1 [file biology-14-00523-s001.zip]

Archive with 1 entries (1 files):
- biology-3572896-supplementary.pdf
